# Supplementary material for: Epiphany: predicting Hi-C contact maps from 1D epigenomic signals
Source: Genome Biol. 2023 Jun 6;24:134. doi: 10.1186/s13059-023-02934-9 (PMC10242996; doi:10.1186/s13059-023-02934-9)
Supplement: Supplementary file 2 — Additional file 2. Pearson correlation and p-values for comparing Akita and Epiphany model on GM12878. [file 13059_2023_2934_MOESM2_ESM.csv]

Table S1: Pearson and p-value for comparing Akita and Epiphany model for GM12878
	Region	Akita_pearson2k	Akita_pearson	Akita_pvalue	Epiphany_pearson	Epiphany_pvalue	chr
0	chr11:72808448-73857024	0.814081	0.821105	0.00E+00	0.671717	0.00E+00	chr11
1	chr3:188727296-189775872	0.552668	0.557439	0.00E+00	0.789731	0.00E+00	chr3
2	chr3:184532992-185581568	0.769163	0.781513	0.00E+00	0.481597	0.00E+00	chr3
3	chr17:51787776-52836352	0.303389	0.316284	0.00E+00	0.519796	0.00E+00	chr17
4	chr3:138702848-139751424	0.664819	0.674151	0.00E+00	0.570447	0.00E+00	chr3
5	chr11:75954176-77002752	0.382857	0.391371	0.00E+00	0.336787	0.00E+00	chr11
6	chr3:137129984-138178560	0.508738	0.522677	0.00E+00	0.550651	0.00E+00	chr3
7	chr3:185057280-186105856	0.554827	0.563293	0.00E+00	0.470411	0.00E+00	chr3
8	chr11:74905600-75954176	0.411526	0.419027	0.00E+00	0.576363	0.00E+00	chr11
9	chr17:52312064-53360640	0.034078	0.035423	2.07E-15	0.460069	0.00E+00	chr17
10	chr17:50739200-51787776	0.424608	0.429114	0.00E+00	0.027292	7.17E-09	chr17
11	chr3:188203008-189251584	0.386076	0.402455	0.00E+00	0.690841	0.00E+00	chr3
12	chr3:136081408-137129984	0.525553	0.536295	0.00E+00	0.58312	0.00E+00	chr3
13	chr11:77527040-78575616	0.713225	0.726106	0.00E+00	0.600855	0.00E+00	chr11
14	chr3:186630144-187678720	0.648759	0.653436	0.00E+00	0.649324	0.00E+00	chr3
15	chr11:73332736-74381312	0.53562	0.545981	0.00E+00	0.373203	0.00E+00	chr11
16	chr3:186105856-187154432	0.696271	0.704533	0.00E+00	0.552614	0.00E+00	chr3
17	chr3:139227136-140275712	0.502819	0.516174	0.00E+00	0.621969	0.00E+00	chr3
18	chr11:72284160-73332736	0.760599	0.764385	0.00E+00	0.526985	0.00E+00	chr11
19	chr11:78051328-79099904	0.830855	0.835785	0.00E+00	0.505805	0.00E+00	chr11
20	chr17:48117760-49166336	0.656065	0.66015	0.00E+00	0.542893	0.00E+00	chr17
21	chr3:187678720-188727296	0.319231	0.331149	0.00E+00	0.572779	0.00E+00	chr3
22	chr17:49166336-50214912	0.611288	0.618806	0.00E+00	0.557226	0.00E+00	chr17
23	chr11:76478464-77527040	0.344937	0.353284	0.00E+00	0.612292	0.00E+00	chr11
24	chr3:135557120-136605696	0.676867	0.68396	0.00E+00	0.353466	0.00E+00	chr3
25	chr3:136605696-137654272	0.819603	0.828199	0.00E+00	0.690045	0.00E+00	chr3
26	chr3:139751424-140800000	0.271358	0.283838	0.00E+00	0.637182	0.00E+00	chr3
27	chr11:71759872-72808448	0.614986	0.626514	0.00E+00	0.516861	0.00E+00	chr11
28	chr3:185581568-186630144	0.798682	0.804858	0.00E+00	0.707656	0.00E+00	chr3
29	chr11:73857024-74905600	0.504539	0.516394	0.00E+00	0.148038	1.43E-218	chr11
30	chr17:47593472-48642048	0.351323	0.354471	0.00E+00	0.724229	0.00E+00	chr17
31	chr17:50214912-51263488	0.596643	0.606685	0.00E+00	-0.006433	1.73E-01	chr17
32	chr17:49690624-50739200	0.479496	0.488686	0.00E+00	0.293161	0.00E+00	chr17
33	chr3:137654272-138702848	0.429932	0.439299	0.00E+00	0.482046	0.00E+00	chr3
34	chr11:74381312-75429888	0.427185	0.434581	0.00E+00	0.366883	0.00E+00	chr11
35	chr3:187154432-188203008	0.868126	0.874793	0.00E+00	0.821522	0.00E+00	chr3
36	chr3:138178560-139227136	0.757415	0.76553	0.00E+00	0.757154	0.00E+00	chr3
37	chr17:48642048-49690624	0.228593	0.231955	0.00E+00	0.455507	0.00E+00	chr17
38	chr11:77002752-78051328	0.730736	0.738601	0.00E+00	0.597457	0.00E+00	chr11
39	chr11:78575616-79624192	0.149556	0.154212	1.35E-264	0.470647	0.00E+00	chr11
40	chr17:51263488-52312064	0.43088	0.445977	0.00E+00	0.461802	0.00E+00	chr17
41	chr11:75429888-76478464	0.491776	0.497861	0.00E+00	0.691817	0.00E+00	chr11
