# Supplementary material for: Epiphany: predicting Hi-C contact maps from 1D epigenomic signals
Source: Genome Biol. 2023 Jun 6;24:134. doi: 10.1186/s13059-023-02934-9 (PMC10242996; doi:10.1186/s13059-023-02934-9)
Supplement: Supplementary file 3 — Additional file 3. Conserved regions between the two cell types. Regions between K562 and HCT116 are compared by hicDifferentialTAD function from HiCExplorer. Regions failed to reject H0 ‛regions are equal′ with p-value greater than 0.01 are identified as conserved regions between the two cell types. [file 13059_2023_2934_MOESM3_ESM.diff_tad]

Table S2. Conserved regions between K562 and HCT116.
# Created with HiCExplorer's hicDifferentialTAD version 2.2.1.1
# H0 'regions are equal' H0 is accepted for all p-value greater the user given p-value threshold; i.e. regions in this file are not considered as differential.
# Accepted regions with Wilcoxon rank-sum test to p-value: 0.01 with used mode: all and modeReject: all
# Chromosome	start	end	name	score	strand	p-value left-inter-TAD	p-value right-inter-TAD	p-value intra-TAD	W left-inter-TAD	W right-inter-TAD	W intra-TAD
11	830000	1070000	ID_0.01_1	-0.581758444101	.	nan	4.2744329757280695e-05	4.5188315538199696e-09	nan	4.09212219359004	5.8639868966756525
11	1070000	1600000	ID_0.01_2	-0.401991418349	.	1.6933663738343962e-05	0.09164169821522875	5.772619159822132e-06	4.301904056640803	1.686800609621555	4.53455085868296
11	1600000	2160000	ID_0.01_3	-0.397579346192	.	0.10378024507058446	0.10887626744719676	0.6567409882268078	1.6267968773473322	1.6032645142339552	-0.4444171889868865
11	2160000	2420000	ID_0.01_4	-0.323696970606	.	0.03886157618253165	0.000421769896356025	0.007017636372796205	2.0656496131498807	3.526073500912946	2.6960061846457726
11	2420000	2940000	ID_0.01_5	-0.125973525438	.	4.958780306708849e-05	0.1758564865706288	2.2502586325065457e-23	4.057561304583151	1.353623622357158	9.961332651332597
11	2940000	3430000	ID_0.01_6	-0.237460567332	.	0.13272323939480327	2.4348098638111304e-67	3.844457085146337e-16	1.5034492312276382	17.337897626993193	8.143363551409891
11	6770000	8000000	ID_0.01_14	-0.104177832831	.	0.0014799292453266451	0.5170707862877335	2.4850352854134004e-09	3.178590667577729	0.6478672936301165	-5.962436965043587
11	8000000	8120000	ID_0.01_15	-0.32093363687	.	0.397500908371729	0.0005679360861466884	2.705660659014004e-10	0.8460929230396288	-3.4464821485523007	-6.314768569261531
11	9000000	9120000	ID_0.01_18	-0.008675057377	.	1.0273536306419204e-32	0.24161084983151282	0.003771620320251787	11.911799890715905	1.1709699657227024	2.8966568652724605
11	9120000	9620000	ID_0.01_19	-0.012836114877	.	0.16505940541295105	4.661050702617033e-15	9.920756248729503e-31	1.3882550142021446	7.83573578998964	11.524568858874478
11	10380000	10760000	ID_0.01_22	0.122497002233	.	2.6524306102114026e-06	0.05152134154714154	1.374756009447103e-20	4.696048135227423	1.9471117256165713	9.302272347502178
11	10760000	10930000	ID_0.01_23	-0.172919680173	.	0.010509850978641383	2.8885018047353714e-10	2.826231174672631e-25	2.558587028975038	6.304647687117828	10.387514147049933
11	10930000	11030000	ID_0.01_24	0.000728616606	.	2.23208519115222e-10	0.010340102784172809	0.000822827524051998	6.344458931143083	-2.564243321465633	3.344999386475637
11	11030000	11790000	ID_0.01_25	-0.011925180172	.	0.011374064299843025	2.5201204776681735e-12	0.003736211227290882	-2.530991382504157	7.002178866399248	-2.8996151160386505
11	14450000	15250000	ID_0.01_32	0.010333367529	.	7.428868773551839e-64	0.3071783695247112	8.799672606532212e-24	16.870402308547888	-1.0211605711462213	10.05424118459688
11	15250000	15800000	ID_0.01_33	-0.296311068655	.	0.40386913262144375	0.2515907900904888	1.410875346549503e-08	-0.8347310899274459	-1.1464940443290415	-5.672063648858724
11	15800000	16750000	ID_0.01_34	-0.040382769487	.	0.4567674776265209	7.293056848804401e-92	6.146375121841471e-289	-0.7441801790596807	20.327848734109267	36.326632943402146
11	17560000	18080000	ID_0.01_36	-0.268001719383	.	0.00020547038320403282	1.5458788457211281e-26	0.047124011717345544	3.712194018689614	10.661201144670578	-1.9851839285664061
11	18820000	19560000	ID_0.01_38	-0.362614532996	.	3.8451088080114e-07	0.08179930324744614	0.00045846800631951876	5.076470294034785	1.7403401768749358	-3.5039171292732325
11	19560000	19900000	ID_0.01_39	0.323353433528	.	0.19979774621931157	1.8580609281933368e-19	1.6495030153297651e-07	1.2821280055172561	9.021337857420786	-5.235038696714902
11	19900000	20650000	ID_0.01_40	0.111393739758	.	3.4222092789681054e-20	0.0287177119452609	5.1125307057657394e-136	9.204827350062663	2.187340010705743	24.82259921329158
11	20650000	22870000	ID_0.01_41	-0.558631459086	.	0.028706137028387813	0.013265331755710312	2.207207479479883e-289	2.187498713542117	-2.4765654049202737	-36.35479311294759
11	22870000	26270000	ID_0.01_42	-0.539150385315	.	0.013432259265435403	1.1628221142107345e-104	0.0	-2.4720982556304127	-21.72609430778171	-65.86652895340157
11	27150000	27560000	ID_0.01_44	-0.30653187863	.	7.343238970872752e-20	0.7538239316148228	6.513664593222291e-44	9.122468402904175	-0.3136012215971798	13.897999408073344
11	27560000	28670000	ID_0.01_45	-0.474138919611	.	0.5534766404228055	9.204603545489409e-07	4.754506426101894e-53	-0.5925585283611795	-4.907922874253957	-15.330886850555496
11	31190000	32270000	ID_0.01_47	-0.465606236637	.	4.705141961697375e-10	0.18267637127529046	0.6528391984235369	6.22863578334106	1.3325595976715574	-0.44982143821568277
11	32270000	32800000	ID_0.01_48	-0.367241776657	.	0.10125710839714364	1.3048773814136708e-18	2.220392446249198e-35	1.6387894918233912	8.80531315662193	12.413046922641996
11	33090000	33350000	ID_0.01_50	0.383840860291	.	3.6551999556639244e-13	0.5540970281428044	4.196506846618869e-06	7.267751646695438	-0.5916320187495685	4.601404933477947
11	33350000	33790000	ID_0.01_51	0.400127025826	.	0.6791159963643401	0.0036687461943799306	0.0005561525545989685	-0.41366973276024416	2.9053227143875886	3.4521431643638745
11	36290000	36760000	ID_0.01_58	-0.013530584099	.	1.2337001398268696e-26	0.27953066659973047	8.781159925283909e-16	10.682157918281385	1.0813742602083254	8.042795786403557
11	36760000	37630000	ID_0.01_59	-0.572605986261	.	0.20333059558902988	2.7621459164553193e-65	7.193546786229338e-38	1.2721196918570898	-17.06375514225908	-12.863816306509477
11	44620000	44920000	ID_0.01_66	0.081017146881	.	1.0632360704224992e-07	0.19372399309746358	7.530725126182404e-05	5.31557061301718	-1.2996411383408302	-3.9588635249573416
11	44920000	45110000	ID_0.01_67	0.039962611971	.	0.15697483841659332	0.8613999248113362	1.714575784741962e-12	-1.4153195058799537	0.17459239487291756	-7.055923955060402
11	45110000	45340000	ID_0.01_68	0.105912126965	.	0.9122979616962669	1.571296249098291e-05	0.09938332675213593	0.11014048420554155	4.318448852890222	-1.6478506287832626
11	47460000	47640000	ID_0.01_74	-0.144196307322	.	2.5219743606655204e-15	0.8444516442947753	8.320885483750338e-05	7.9125362329009885	0.19620253459524836	3.9349649026994253
11	47640000	47850000	ID_0.01_75	-0.217619219637	.	0.6361113919966577	0.06597259617098979	0.14180585638721585	0.4731426756368846	1.8386098179830215	1.469099304512478
11	47850000	48160000	ID_0.01_76	-0.352479898612	.	0.04362779236400977	1.636049562980076e-22	4.531672241418877e-15	2.0176493593835385	9.762176966250484	7.839271654027091
11	48160000	49950000	ID_0.01_77	-0.533084963971	.	1.150505123074122e-22	0.31099457857647006	1.8351735224696616e-05	9.7978121852105	-1.013137311497261	4.284055197336138
11	49950000	51240000	ID_0.01_78	-0.027289527913	.	0.3171569014331803	0.5253763947832731	0.006683279412892532	-1.0003174574437912	0.6350797631461481	-2.71222706624207
11	51240000	54410000	ID_0.01_79	-0.580194670758	.	0.5260265791939243	0.47880102195265584	0.8937006440567636	0.6340831185718119	0.70823228223367	0.13362306558356743
11	54410000	56830000	ID_0.01_80	-0.585261971168	.	0.4796977424017599	0.2434613285605084	1.7215176329762474e-162	0.7067887892511739	1.1663787937998413	-27.16418735587686
11	56830000	57100000	ID_0.01_81	-0.360475826964	.	0.12196336018507942	0.000667206481784744	0.006405683065421492	1.546584953846158	-3.402711680693624	-2.7262583893920427
11	60290000	60740000	ID_0.01_88	-0.057331812938	.	1.7496028638451815e-19	0.45079133184298714	0.11408732155593065	9.027923366632722	0.7540964118056145	-1.5800853511706516
11	60740000	61440000	ID_0.01_89	-0.416631974541	.	0.4409638255399928	2.1002932765107945e-12	1.6532652719225232e-64	0.7705666662703299	7.0276577287445345	16.95893041916252
11	61440000	61740000	ID_0.01_90	-0.287189566062	.	5.952233633501156e-11	0.9551329354458369	0.0911502328538984	6.544932317779585	0.056262194599601294	-1.6893611942317306
11	61740000	62150000	ID_0.01_91	-0.34980715545	.	0.9653360320925978	3.547545381409978e-05	2.6421192946227384e-25	-0.043458516760874484	4.135129494042672	10.393938663102892
11	64190000	64760000	ID_0.01_98	-0.295265264992	.	3.188343723914757e-07	0.3852926246857049	1.0074055830625252e-44	5.111959392937323	-0.868185803478003	14.030986398523556
11	64760000	65340000	ID_0.01_99	-0.382505258518	.	0.3367831586675465	1.1704192237864967e-13	1.625002851642694e-44	-0.9605406974231299	7.420088701173524	13.99703944975647
11	65340000	65610000	ID_0.01_100	-0.217334230988	.	3.5330785300655184e-14	0.014496887484358439	2.038275436949456e-10	7.577120777131909	2.444709456897434	6.358429010026088
11	65610000	65880000	ID_0.01_101	-0.350133320386	.	0.011950954773045044	6.893250537716673e-14	0.41654930441264304	2.51358921069001	7.489887821019905	-0.8124223875481866
11	65880000	66290000	ID_0.01_102	0.056705488252	.	4.5979262925934345e-14	0.1610770438331497	9.601152373528276e-33	7.542854909367471	1.4014583841315573	11.917441789817946
11	66290000	66680000	ID_0.01_103	-0.399726893738	.	0.11932366033200785	5.671130345591213e-28	5.685987412858473e-23	1.557618711749046	10.96434242107811	9.868765836526617
11	66680000	67040000	ID_0.01_104	0.305049500477	.	7.630344408104439e-29	0.5597759234722304	1.503328303429675e-21	11.144345235965096	0.583174369314293	9.534690835916086
11	67040000	67260000	ID_0.01_105	-0.124150475412	.	0.8023379784525655	0.01352183012832943	2.623912364876443e-06	0.2503224732362307	2.4697214374767347	4.698256917843613
11	67260000	67340000	ID_0.01_106	0.043295339335	.	0.0026603263443542935	0.7381863488985948	0.7749280445758224	3.0044829895211764	0.3342560540648266	-0.28593481937363374
11	67340000	67510000	ID_0.01_107	0.032159851634	.	0.9006270839595251	6.744579476261683e-27	0.003265943606595402	0.12486922319775791	10.738061308101111	2.941530801502451
11	69090000	69680000	ID_0.01_113	-0.013437500171	.	4.729459097223233e-46	0.02221350913236632	3.4974590262331306e-12	14.246259145276834	2.2866970993124505	6.956130502140046
11	69680000	70450000	ID_0.01_114	-0.292918609884	.	0.012881377214867965	5.516145378816193e-18	0.08826577402353582	2.4870321094451953	8.642157213295032	1.7046175608363898
11	72460000	72580000	ID_0.01_119	-0.174215779853	.	1.2404825535460447e-11	1.588513038750867e-13	0.0521141849643659	6.775416634648498	7.379528308919387	1.9421893246636308
11	78050000	78610000	ID_0.01_135	0.465569899349	.	2.228313076367654e-105	0.2967393099132759	2.1497240375564937e-127	21.801849045660074	-1.0434513320951078	24.01070382763568
11	78610000	79550000	ID_0.01_136	-0.470002862104	.	0.3116399142727784	2.3160368632106237e-120	0.00010795094711795574	-1.0117869848646017	-23.32779832644674	3.871988724679959
11	79550000	82670000	ID_0.01_137	-0.423173159003	.	7.167043822579455e-120	0.05909393615467869	0.0	-23.279412378184546	1.8874938247155961	-80.08484820523519
11	82670000	83370000	ID_0.01_138	-0.570668314962	.	0.048588085681302885	0.5330701152463178	7.846448063379768e-285	1.9721885552198102	0.6233263047287928	36.0656288332286
11	83370000	83830000	ID_0.01_139	0.109947099683	.	0.5063021718378504	5.315985802536125e-47	2.85245589022494e-64	0.6646065607860854	-14.398133491580571	-16.926849260705826
11	89750000	90180000	ID_0.01_146	-0.198602519905	.	1.7386704525604641e-34	6.183352964641848e-31	0.21990460641232334	12.247213832842005	11.565218726491748	1.226781817868037
11	92890000	93690000	ID_0.01_148	-0.34512323715	.	5.632204955574728e-29	0.48078319635578914	5.516673844613153e-08	11.171344145993448	0.705043450801389	5.433798942671933
11	93690000	94520000	ID_0.01_149	-0.260363270834	.	0.5029502031904649	3.3941939372042223e-12	5.578445238419712e-113	0.6698550396214445	6.9603537355813785	22.58884713588927
11	94520000	94580000	ID_0.01_150	0.211573837302	.	1.5130542250395248e-17	0.00017022417285131149	0.019443078956500208	8.52614512194027	3.7595427743499252	2.336925100298222
11	100520000	101000000	ID_0.01_157	-0.369389526827	.	4.978069743271346e-05	0.5338446156054469	0.193415537738578	4.0566542161519346	0.6221479077947221	-1.3005412213544303
11	101000000	102010000	ID_0.01_158	-0.258359680921	.	0.3737102732669867	0.06461775388040757	1.9685834594592363e-112	0.8895449566411042	1.8478934803512317	-22.533063759387485
11	102010000	102700000	ID_0.01_159	-0.463398524165	.	0.07221204323891608	1.561127415310366e-08	1.981680111696036e-07	1.797778957380698	-5.654706570936223	-5.201047904907793
11	102700000	102970000	ID_0.01_160	-0.461003938248	.	7.913756136395514e-09	0.4895846750952161	2.7359265901790003e-27	-5.770285029454799	0.690969552901682	-10.821060644070732
11	102970000	107190000	ID_0.01_161	-0.414819701144	.	0.48986287322213573	3.4386158361821487e-07	0.0	0.6905269418159528	5.097668893026592	-37.85481195942017
11	107190000	107720000	ID_0.01_162	-0.373652117743	.	2.8756588503738123e-07	0.017498979074787185	0.003126487242047557	5.131419056241965	2.3760523685206403	2.9550200574335252
11	107720000	107780000	ID_0.01_163	-0.093929334685	.	0.03859285916771317	0.0067202362119971335	0.27961713925357345	2.068501825096712	2.710398753257968	1.0811798054391775
11	107780000	107950000	ID_0.01_164	-0.091978207815	.	0.0036922889414401344	2.661936515413594e-12	0.6007664899442492	2.9033202187638425	6.994506811222624	-0.5232985786584801
11	108700000	108970000	ID_0.01_166	-0.206006285019	.	2.2168584374541897e-18	0.12453228761593768	4.832969105473348e-34	8.745675257550689	-1.5360248424706775	12.164005238448295
11	108970000	109810000	ID_0.01_167	-0.255800844171	.	0.13444300791162564	3.281918650898454e-06	6.933718236281883e-190	-1.4968088305247018	-4.652338430332113	-29.392077188654255
11	109810000	110180000	ID_0.01_168	-0.277636285923	.	3.787766458123445e-05	0.3640081840096693	0.0006043263371273114	-4.1200582384031135	0.9077540430487736	3.429665239906885
11	110180000	110500000	ID_0.01_169	0.131558618077	.	0.756999693842537	0.004384120312565756	1.5112761727076596e-05	0.3094231090565836	2.8491137479884756	4.327038407432125
11	111280000	111450000	ID_0.01_171	-0.469838487062	.	5.7508252386187574e-61	0.14215984256041836	1.8842040084405404e-10	-16.472837719280744	1.4677952704777337	-6.370493929722962
11	111450000	111860000	ID_0.01_172	-0.509558084743	.	0.2515307145697193	4.5282457513268234e-27	4.177331147429085e-05	1.146639329918327	10.774787894809402	4.097446254765693
11	111860000	112210000	ID_0.01_173	0.139536009239	.	4.013587833215259e-28	0.2556377142431968	2.3353193687765686e-08	10.995572410643607	1.13676218804298	5.585125182266958
11	112210000	112290000	ID_0.01_174	-0.254327853587	.	0.5710709502363867	0.3275046189710866	0.012519101168981564	0.5664749599756237	0.9791525313662085	2.4971640891964015
11	112290000	113290000	ID_0.01_175	-0.290608255182	.	0.3296933168913957	0.019443858084114175	2.1378816025218886e-211	0.9747317953792073	-2.3369101189963617	-31.029787762539918
11	113290000	113810000	ID_0.01_176	-0.141630204971	.	0.02201521398404143	0.09459279482147356	2.988457195747889e-07	-2.290105286734239	-1.6716528597138587	5.124173492676585
11	113810000	114270000	ID_0.01_177	-0.164365596434	.	0.11830144957479129	2.763787768413087e-28	0.03030169747784335	-1.5619428634378578	11.029178254688743	2.1661241990663407
11	115300000	116290000	ID_0.01_180	-0.201506739815	.	2.839937316648052e-149	0.08282131971097487	9.800917344337714e-213	-26.02134573313802	-1.7345456140339996	-31.1288673912402
11	116290000	116710000	ID_0.01_181	-0.344531282937	.	0.09696998084562625	0.08487552621270782	4.5357888230572924e-70	-1.6597240401649371	1.7230718856525773	-17.69557476481891
11	116710000	117270000	ID_0.01_182	-0.509031706225	.	0.0754226348691427	1.6144758719907348e-06	8.287632525283874e-15	1.7778856660923092	4.796517837002084	7.763102887973835
11	117270000	117800000	ID_0.01_183	-0.305281316284	.	1.810976674380613e-06	0.011511674888557253	5.346773475269072e-18	4.773448730266127	-2.5267703525432856	-8.64571859603904
11	117800000	118110000	ID_0.01_184	-0.067888639492	.	0.01760820235020176	6.388443567452408e-79	9.330046598919484e-21	-2.37375557580645	18.808870501450723	9.343387257174802
11	119350000	119480000	ID_0.01_187	-0.313141143745	.	2.0590165557172e-24	0.49798132338877676	3.9162101860615e-08	10.196332354085074	0.6776694142120211	5.494589166754135
11	119480000	120170000	ID_0.01_188	-0.343922229911	.	0.46481123956262804	0.5541344543198465	1.0945532030604931e-39	0.7309474696057304	-0.5915761413818669	-13.183326960652572
11	120170000	120310000	ID_0.01_189	-0.280195828923	.	0.7918885965135614	0.06047248738191811	1.9846674123176813e-07	-0.263858965021424	1.8773328587003508	-5.200767974012414
11	120310000	120500000	ID_0.01_190	-0.310861642056	.	0.07186084701288982	3.6418726478164815e-07	5.782630357957253e-17	1.7999986777303918	-5.0867834481462495	8.369575224745422
11	123560000	124410000	ID_0.01_195	-0.516250708841	.	0.008622054392929672	5.209860536732143e-11	0.5702281375650351	2.626687232187198	6.564811843425989	0.5677155403887417
11	124640000	124880000	ID_0.01_197	0.331834167206	.	1.4047095233286862e-19	0.7698358539118978	0.2641203515205075	9.051924082974677	0.29258961327393385	-1.1167052987462431
11	124880000	125420000	ID_0.01_198	-0.004380904849	.	0.7078982146121443	3.2480698683519724e-25	0.49932200392495396	0.3746803409228962	10.37423392969201	0.6755569154615826
11	125900000	126270000	ID_0.01_200	-0.075142988887	.	4.109475155990863e-09	0.10129617636017746	4.1167528322654235e-05	5.879725455114024	-1.6386019961083182	-4.1008275438156385
11	126270000	126430000	ID_0.01_201	-0.40121556477	.	0.15805668290455221	0.25472613192266513	2.205551688443816e-05	-1.4116376421504828	-1.1389449112367038	4.242996202991483
11	126430000	127130000	ID_0.01_202	-0.332232802242	.	0.22017600271676374	0.0	1.9181383919241086e-59	-1.226060250497937	-47.33179230215447	-16.259333282214612
11	127130000	128090000	ID_0.01_203	-0.464039921929	.	0.0	0.314240971098381	0.0	-47.58806646394865	-1.0063630293495271	-59.41153957322469
11	128090000	128960000	ID_0.01_204	-0.474414417047	.	0.531629922431273	8.892763952394129e-31	0.0	-0.6255198532672944	-11.533987158629177	-43.20049932293692
11	129770000	130210000	ID_0.01_206	-0.531889837261	.	5.7757034752074365e-120	0.08938010077865727	0.447397959923753	-23.288664951843522	1.6986767803061635	-0.7597601618942215
11	130210000	130420000	ID_0.01_207	-0.112977485273	.	0.059698394356018036	3.694697384760466e-10	0.0118548564186145	1.8830145633982094	-6.2664087450089445	2.5164355968162906
11	133030000	133920000	ID_0.01_211	-0.535012455774	.	0.0	nan	0.0	-59.28548102560692	nan	-43.74587604981567
