# Supplementary material for: Epiphany: predicting Hi-C contact maps from 1D epigenomic signals
Source: Genome Biol. 2023 Jun 6;24:134. doi: 10.1186/s13059-023-02934-9 (PMC10242996; doi:10.1186/s13059-023-02934-9)
Supplement: Supplementary file 4 — Additional file 4. Non-conserved regions between the two cell types. Regions with p-value less than 0.01 are identified as non-conserved regions. [file 13059_2023_2934_MOESM4_ESM.diff_tad]

Table S3. Non-conserved regions between K562 and HCT116.
# Created with HiCExplorer's hicDifferentialTAD version 2.2.1.1
# H0 'regions are equal' H0 is rejected for all p-value smaller or equal the user given p-value threshold; i.e. regions in this file are considered as differential.
# Rejected regions with Wilcoxon rank-sum test to p-value: 0.01 with used mode: all and modeReject: all
# Chromosome	start	end	name	score	strand	p-value left-inter-TAD	p-value right-inter-TAD	p-value intra-TAD	W left-inter-TAD	W right-inter-TAD	W intra-TAD
11	3430000	3670000	ID_0.01_7	-0.096954405857	.	8.780383313181712e-67	4.719264055159453e-40	1.494445613708967e-88	17.264005247988827	13.246629494363523	19.95014827133653
11	3670000	4150000	ID_0.01_8	0.038964049008	.	9.99626785362217e-44	4.89726109923909e-08	3.9592327367390266e-82	13.867304915268296	5.455000850816223	19.196495138753765
11	4150000	4580000	ID_0.01_9	-0.350335808399	.	2.7752761297391597e-08	4.605414181671107e-32	9.24889465866457e-51	5.555052954404583	11.786068653382578	14.984666288925371
11	4580000	5070000	ID_0.01_10	0.400070596504	.	8.466517865628648e-35	4.833338018831139e-127	1.2184070890954635e-55	12.30544815556826	23.97699528058748	15.713707476260357
11	5070000	5960000	ID_0.01_11	0.448647972355	.	1.52492139865218e-126	2.0705445442118187e-69	0.0	23.929110009990218	17.60983315476811	61.27446327693236
11	5960000	6370000	ID_0.01_12	0.134662405693	.	3.954144758014756e-72	0.0033163626414218364	2.518902214596179e-07	17.960751978555553	2.9367828224716988	5.1562903446760915
11	6370000	6770000	ID_0.01_13	-0.113572021223	.	0.0028789793784056317	0.0013481794953731953	3.028137590381852e-74	2.980372628491046	3.205521553406397	18.22918248422686
11	8120000	8590000	ID_0.01_16	-0.323862434531	.	0.0010115456796863929	0.000247097446090315	1.7900731061579538e-10	-3.2872956672939915	3.665249627743921	-6.378348921137005
11	8590000	9000000	ID_0.01_17	0.035656616423	.	0.0006413155750769881	5.514118224023064e-28	5.84054835291932e-05	3.4135110512065565	10.966882069538384	4.019162080853131
11	9620000	9750000	ID_0.01_20	0.142860074898	.	3.6742280317168055e-16	5.854977974158412e-08	1.2071069459085587e-05	8.148842931748472	5.4231745125632695	4.3763002764685455
11	9750000	10380000	ID_0.01_21	0.197941455517	.	5.854100766549552e-08	1.4671394640990733e-06	4.0872428432682095e-88	5.423201284060585	4.815660277735945	19.899779298810156
11	11790000	12040000	ID_0.01_26	0.082569916807	.	5.260457049265504e-15	1.9958352068561234e-14	1.845367655516905e-53	7.820522399078314	7.650896123812119	15.392238270938783
11	12040000	12290000	ID_0.01_27	0.273678877335	.	2.1615983794948955e-13	2.956425265740372e-29	2.2781281030456776e-14	7.3384015404397855	11.228442921939086	7.633868203643519
11	12290000	12950000	ID_0.01_28	0.191772016377	.	6.775937383797752e-30	6.436512977179697e-50	3.861728538692515e-114	11.357892741919297	14.855210828929021	22.706528209514683
11	12950000	13360000	ID_0.01_29	0.489630509902	.	2.3693212418523433e-50	5.960183745395887e-65	4.50221023775299e-11	14.922035991439957	17.01877773540635	6.586531186128542
11	13360000	14280000	ID_0.01_30	0.093280605647	.	1.9297223989150188e-66	2.3846368967163577e-16	2.7616056100050216e-64	17.21848542205993	8.200965639692287	16.92875478219328
11	14280000	14450000	ID_0.01_31	-0.104652640078	.	2.409994317514771e-18	8.652875447738971e-64	0.0002903771009540134	8.736239179093953	16.86139078172583	3.623736801952511
11	16750000	17560000	ID_0.01_35	-0.385469537076	.	1.8224064767085018e-92	0.00041624367766116504	2.5200904017313286e-15	20.395791777028222	3.529564849683194	7.912629235585311
11	18080000	18820000	ID_0.01_37	-0.079690808813	.	3.477770586156098e-29	2.266013973084429e-07	6.183489024290204e-35	11.21408176208055	5.176075822136582	12.330793364403904
11	26270000	27150000	ID_0.01_43	-0.51805664593	.	5.664194270754825e-104	1.0754976239891955e-17	2.4542484181875812e-133	-21.65324994286054	8.565562228358152	-24.573030201934795
11	28670000	31190000	ID_0.01_46	-0.366712428307	.	1.015162227048564e-06	1.3013773967872632e-10	4.766354633592163e-64	-4.888676372646109	6.427010612081875	-16.89659658417799
11	32800000	33090000	ID_0.01_49	0.02792571816	.	1.285341042726834e-19	1.5208444671232047e-11	5.295243933208188e-12	9.06161419924229	6.745897035107911	6.897428069702078
11	33790000	33980000	ID_0.01_52	-0.041165595915	.	0.0018911765564653198	4.7566229090078694e-07	1.2292349967533174e-10	3.106810391205321	5.035878469269218	6.435677851634007
11	33980000	34130000	ID_0.01_53	0.352916164997	.	2.575569037166654e-06	9.421105997142554e-07	1.602115902532901e-10	4.702054360482949	4.903360073208738	6.395319888941607
11	34130000	34500000	ID_0.01_54	0.469446290483	.	4.5795035064270197e-07	1.640761107718683e-13	4.35999068370334e-17	5.043141495707808	7.375218193145909	8.402788623939342
11	34500000	34920000	ID_0.01_55	0.188215611016	.	4.282742222327155e-14	2.0546282805066326e-40	6.567675698044418e-76	7.552106445254196	13.30890797335021	18.437527342588595
11	34920000	35460000	ID_0.01_56	0.300124585231	.	3.674420593861455e-41	2.9222692154273673e-40	2.337707041372304e-91	13.436914255090747	13.28256075042691	20.270603875606756
11	35460000	36290000	ID_0.01_57	-0.177114023876	.	1.1026054954475122e-40	9.271559316272606e-26	2.1776227819156675e-55	13.355335294384913	10.493316597936378	15.676858164928548
11	37630000	38870000	ID_0.01_60	-0.283882760673	.	1.8880924733475994e-62	7.768937530501207e-152	1.140614792536766e-264	-16.67820442105343	-26.246829058614566	34.7556021060538
11	38870000	40300000	ID_0.01_61	-0.427156746525	.	3.081592856448326e-151	5.367738966593496e-90	9.173672418759915e-162	-26.194354925866165	-20.115789766360827	-27.102607598057403
11	40300000	43290000	ID_0.01_62	-0.437343798222	.	1.2478608247000701e-89	5.805570447807008e-21	0.0	-20.07391161300386	9.393469475664737	-54.34315650945659
11	43290000	43880000	ID_0.01_63	-0.458196313199	.	1.2677532522199525e-20	9.095564053637296e-14	2.14048691092665e-133	9.310881866231869	7.453413500244422	24.578586962140225
11	43880000	44070000	ID_0.01_64	-0.083644129046	.	2.229009961133188e-16	1.0448564248943764e-09	2.572275010852666e-07	8.209073910702514	6.102402815123851	5.15236082751357
11	44070000	44620000	ID_0.01_65	-0.239356641579	.	8.199927147618669e-10	3.818290776515013e-07	8.62740982990755e-79	6.141008352839646	5.077800615432926	18.792934523355267
11	45340000	45800000	ID_0.01_69	0.025916547458	.	1.738128262511065e-05	1.359367829536495e-07	1.1804699378387559e-05	4.296120882384389	5.270656337008624	-4.381163964461527
11	45800000	46370000	ID_0.01_70	-0.336617853407	.	1.3384822018531156e-07	1.7125618646439484e-38	4.911846283839691e-104	5.273497305313849	12.974253730671153	21.659816682512677
11	46370000	46670000	ID_0.01_71	0.020281005894	.	2.2467287558327987e-38	0.0001514732460639201	3.639207322501921e-16	12.953434483453572	3.788641605119232	8.150001176477776
11	46670000	47180000	ID_0.01_72	-0.007787415193	.	0.00036698048469940424	0.0002917953648500265	3.9645909435327297e-56	3.5627569030839084	3.6224770426510022	15.784711293156139
11	47180000	47460000	ID_0.01_73	0.011321700683	.	0.0003098400339234529	5.224403937181511e-14	3.2329228149598396e-20	3.6069309797655866	7.526185662308865	9.210936361058922
11	57100000	57280000	ID_0.01_82	-0.280812691838	.	0.006671227373159879	4.407554679065176e-43	1.668290692148175e-08	-2.7128252657217877	13.760453160680534	5.64329197569836
11	57280000	57820000	ID_0.01_83	-0.302190426055	.	9.842032999490148e-45	0.008750196618784283	5.559583458052091e-71	14.032638680308558	2.62166277266587	17.813430182070054
11	57820000	58520000	ID_0.01_84	0.088497768532	.	0.006184396022803906	4.679824842973418e-43	1.93659179624478e-24	2.7378410413547125	13.75611912722083	-10.202286267948807
11	58520000	59170000	ID_0.01_85	0.136245806615	.	6.3409685778190425e-43	0.006785035116944359	1.6126316959596682e-93	13.734134035793078	2.7072147505755666	20.514057723518768
11	59170000	59460000	ID_0.01_86	-0.115500188635	.	0.007810553825509462	0.00010142732971780157	0.0057311986651896645	2.6601513788921944	-3.8871518000228877	2.76277655309888
11	59460000	60290000	ID_0.01_87	-0.028584067523	.	0.00013785486233387263	1.9832637116291643e-18	0.0	-3.811985684720452	8.758237830241201	43.700129650423634
11	62150000	62380000	ID_0.01_92	-0.070777058616	.	6.75818973979522e-06	7.607879307539474e-09	3.7157664099772786e-14	4.501165372695001	5.776923636360645	7.570574716825487
11	62380000	62570000	ID_0.01_93	-0.077808150474	.	5.885786630462338e-10	1.846030323360557e-08	1.4828146282358284e-12	6.193459369139595	5.625844084505324	7.0760873065239185
11	62570000	62890000	ID_0.01_94	0.142119663834	.	2.4825419255645323e-09	5.30664349122775e-06	1.310064748585939e-31	5.962600942347978	4.552284785800006	11.697666560142702
11	62890000	63470000	ID_0.01_95	-0.226352117625	.	8.510007544223406e-06	1.0256020423546215e-47	2.295248210909981e-165	4.451934630071348	14.5114298373245	27.406488329027177
11	63470000	63770000	ID_0.01_96	0.382387946089	.	2.7088709884886606e-45	5.485053927512735e-17	4.773159966333256e-33	14.12382322754855	8.375798823741341	11.975540622541034
11	63770000	64190000	ID_0.01_97	0.125539276499	.	2.388538069521856e-17	1.957010448535097e-07	1.6184908566722138e-07	8.473145562417907	5.203375340317808	5.238543208651738
11	67510000	67810000	ID_0.01_108	0.121402931659	.	1.0328229855536723e-27	3.643030369193751e-61	8.705583485708675e-60	10.909977156499568	16.50042771499192	16.307666220075657
11	67810000	67990000	ID_0.01_109	-0.01855321186	.	4.358541021051942e-64	2.0369191525967448e-10	8.180166003042781e-55	16.90187105096561	6.358531276246482	15.592550237840419
11	67990000	68210000	ID_0.01_110	0.017896584211	.	6.496249320476202e-11	2.3128584645801735e-05	1.6980030969719479e-09	6.531849327325057	4.2323269601943885	6.024340737637244
11	68210000	68550000	ID_0.01_111	0.215968127792	.	4.517436483650422e-05	0.00013194246397027205	4.546719135643636e-11	4.079285322043348	3.8228043599210255	6.585069742755022
11	68550000	69090000	ID_0.01_112	-0.075779845468	.	1.259023706781214e-05	2.5465223648836535e-45	1.4178967563213493e-29	4.367108191694855	14.128176767806005	11.293193409538105
11	70450000	71430000	ID_0.01_115	-0.362008174797	.	6.468345525751545e-18	3.3923782194041705e-10	0.00021337197045366652	8.623949849129033	-6.279695020994276	-3.7026347435511786
11	71430000	71570000	ID_0.01_116	-0.131414701386	.	7.57253600151047e-09	1.8196448098663235e-08	0.00020715950044314314	-5.777707375476995	5.628328326132919	3.7101218691784794
11	71570000	71760000	ID_0.01_117	-0.104992447223	.	3.2959512843270127e-09	2.0952489225662196e-112	1.938926478641591e-55	5.916134795373346	22.530301603314093	15.684232450797847
11	71760000	72460000	ID_0.01_118	0.345962818156	.	4.22016015583879e-116	2.921947155789854e-11	3.1590695229651876e-193	22.904191285833857	6.650451782451366	29.65239205084846
11	72580000	73300000	ID_0.01_120	-0.105779902376	.	1.9557359572243146e-14	5.930972317613703e-42	1.817476015821885e-64	7.653505285977539	13.571240458469791	16.953364858929387
11	73300000	73680000	ID_0.01_121	-0.04660433079	.	2.1048280843650385e-42	0.0005566819869892492	7.462038310274252e-48	13.646958116567632	3.4518864293205116	14.533227252979595
11	73680000	73950000	ID_0.01_122	0.229248826691	.	1.9039250784394277e-05	5.074714342893965e-10	5.384388445772283e-18	4.275869762588673	6.2167766041829795	8.644918141324135
11	73950000	74240000	ID_0.01_123	0.185221008669	.	1.4488031982110311e-10	5.5098909090376716e-18	2.695337723648242e-78	6.410671239486589	8.642286795033035	18.732391115271984
11	74240000	74450000	ID_0.01_124	0.509190561985	.	2.037772852629058e-18	3.758713561842455e-12	1.5902172687835775e-27	8.75518039666611	6.945968981579801	10.870673990007491
11	74450000	74610000	ID_0.01_125	0.572362747071	.	7.863355680863298e-14	4.2706798566682576e-06	3.0866938049388606e-08	7.472586647786072	4.59775489526042	5.5364468900481665
11	74610000	74750000	ID_0.01_126	0.368581075856	.	5.531918183929984e-06	8.394378297833856e-11	3.225175719031051e-10	4.543532842386066	6.493358188891821	6.287548836328542
11	74750000	74880000	ID_0.01_127	0.267365383001	.	5.972129731555462e-11	2.1049335466500183e-08	7.869075548050927e-09	6.544433584583432	5.603147990932524	5.771239031598306
11	74880000	75270000	ID_0.01_128	0.212517485306	.	4.772676251441311e-09	0.00032292730041089563	2.2695122344571328e-45	5.85491027011249	3.596177656124927	14.136285575307944
11	75270000	75540000	ID_0.01_129	-0.136477710833	.	3.422138565626712e-05	6.514866104914614e-14	4.634391559112441e-14	4.143386914725543	7.497294170712404	7.541825068758516
11	75540000	75700000	ID_0.01_130	0.144898714032	.	6.337276967634442e-17	3.8479416555662904e-17	3.6773767187270625e-16	8.358775139178634	8.417441850334745	8.148739328457102
11	75700000	76700000	ID_0.01_131	0.274586498947	.	2.766113802443146e-17	5.075315286575902e-35	1.313682446452571e-133	8.456039736561104	12.346696244100109	24.598409059512946
11	76700000	77110000	ID_0.01_132	-0.001340480676	.	1.6861650032873984e-32	0.0005210558133777185	1.8133335007204917e-48	11.870421225785213	3.4696918398825303	14.629794748730786
11	77110000	77630000	ID_0.01_133	-0.119554124692	.	0.001012260958163381	4.129703899370056e-05	1.488716566675403e-14	3.287096621036433	4.10010070697284	7.688498591986999
11	77630000	78050000	ID_0.01_134	-0.026798268921	.	4.530219496024397e-05	2.488648467647223e-97	6.164259968768247e-62	4.078628323108786	20.93654499766685	16.607364427872213
11	83830000	85560000	ID_0.01_140	-0.533639752276	.	1.1412183707405437e-46	6.0594864680623e-07	4.617587491914848e-171	-14.345229678711311	4.989311515032683	-27.880358045445217
11	85560000	86430000	ID_0.01_141	-0.461170504068	.	3.7008731649992213e-07	7.098118191835971e-90	2.988110270833427e-81	5.083733395402859	20.10192836410195	19.091202543024334
11	86430000	86860000	ID_0.01_142	0.245612964021	.	1.8557946254790343e-88	2.6766067391296265e-47	2.7415962034260437e-26	19.939317476043378	14.445486495637855	10.607789082032545
11	86860000	87430000	ID_0.01_143	0.058830782092	.	2.317588300922974e-51	3.2280339886199076e-11	2.0370106157812718e-39	15.07634188664717	-6.635774328425052	13.13639554726291
11	87430000	88010000	ID_0.01_144	-0.384077949183	.	6.909241467830213e-10	4.594509465208644e-36	1.5342883141993002e-24	-6.168152679856107	-12.53852792331899	-10.224873063689348
11	88010000	89750000	ID_0.01_145	0.017533712256	.	6.483989610593308e-35	6.220050009903652e-35	2.0051076858343472e-62	-12.326969246164001	12.33031834649136	-16.674611513290284
11	90180000	92890000	ID_0.01_147	-0.370915859015	.	7.90333975983574e-31	1.0953217884188944e-28	0.0	11.544134073604399	11.11211646875142	-67.34114838416406
11	94580000	94960000	ID_0.01_151	0.211764870211	.	0.00015956372976352092	7.675111320445156e-83	5.915819710670626e-20	3.775692515628617	19.281543935931364	9.145858311220529
11	94960000	95800000	ID_0.01_152	0.238904511542	.	2.8905630063755556e-84	1.6664006530164215e-115	5.836910699798539e-289	19.45041955811398	22.844264974466817	36.32805396038263
11	95800000	96450000	ID_0.01_153	0.094647887787	.	1.1336169354344824e-112	3.9913947007946086e-48	2.6554299644830863e-87	22.557495544398446	14.576016076100673	19.805756702629232
11	96450000	97440000	ID_0.01_154	-0.363509023572	.	7.584201690622893e-48	3.26115909466052e-61	6.100121756738981e-10	14.532115074193282	-16.50711291598317	6.187821831845478
11	97440000	99050000	ID_0.01_155	-0.161207921677	.	2.748796705615452e-60	1.0792383572252006e-292	6.86907681448807e-255	-16.377943797121336	-36.563725111103714	34.10208676972993
11	99050000	100520000	ID_0.01_156	-0.474539124426	.	4.76792577088376e-292	6.346483171356997e-06	0.0	-36.52310094218205	4.514504977511005	-48.11814184191093
11	107950000	108700000	ID_0.01_165	-0.128571514786	.	4.56614203214447e-13	3.9912700724664337e-19	9.319653244658157e-157	7.237623706717554	8.937207901035906	26.6744385713544
11	110500000	111280000	ID_0.01_170	-0.260156750057	.	0.0021358188101406475	3.2909779196498503e-60	3.6479091143183316e-295	3.0706660596026545	-16.36698898409394	-36.71889500332944
11	114270000	114770000	ID_0.01_178	-0.102435436611	.	3.5825745161300582e-31	3.94235022912737e-64	1.2832046756576303e-83	11.611971808578096	-16.90778727507888	19.373840112950234
11	114770000	115300000	ID_0.01_179	-0.21702231679	.	1.1364965956276965e-66	1.7496490409417213e-151	3.261732636611441e-76	-17.249103226324646	-26.215923623034485	-18.4753387995576
11	118110000	118590000	ID_0.01_185	0.135728551105	.	1.7163459073989048e-81	4.81705740726499e-19	1.6321248517159391e-38	19.120143529009706	8.916396688746959	12.977939499683986
11	118590000	119350000	ID_0.01_186	-0.073574497878	.	1.4032927607964834e-19	3.330117764951905e-22	6.416212523089168e-118	9.052034246690596	9.689851724216261	23.08589751755811
11	120500000	121220000	ID_0.01_191	-0.300502091706	.	3.4885884075954926e-07	8.249925592727575e-07	5.0097968919324426e-154	-5.094936133626372	-4.929360412412986	-26.438028993568356
11	121220000	121630000	ID_0.01_192	-0.235640225432	.	3.1164182035634844e-07	6.404174387265093e-188	6.489190945508147e-67	-5.116267007609404	-29.23787354806589	-17.281453486562075
11	121630000	122560000	ID_0.01_193	-0.556867527443	.	7.823115033505518e-185	1.1652639062622833e-129	0.0	-28.99403703563736	-24.226662489513547	-40.58829706708572
11	122560000	123560000	ID_0.01_194	-0.599823109944	.	1.770441985588768e-129	0.005391680579506132	1.2017979560277505e-210	-24.209420298929633	2.7826507800813736	-30.974152668127186
11	124410000	124640000	ID_0.01_196	0.565342379941	.	1.8213719412752585e-14	2.1227439668936737e-18	3.054161819963497e-09	7.662648602276105	8.750571796711315	5.928660294361567
11	125420000	125900000	ID_0.01_199	0.227318132579	.	5.826460159628299e-29	1.537139738904393e-08	5.849955346469605e-19	11.168332183178237	5.657365741332254	8.89484754269733
11	128960000	129770000	ID_0.01_205	-0.506640824935	.	2.238172241091024e-30	9.71411107257298e-117	1.0569449490924316e-164	-11.454279253133047	-22.96811230405493	-27.350784402763004
11	130420000	130920000	ID_0.01_208	-0.246773792224	.	2.975979234412186e-09	0.002894839534439179	4.4166915648249755e-113	-5.932917767834727	2.9786895107100757	-22.599162457481206
11	130920000	131690000	ID_0.01_209	-0.495792314053	.	0.0022427226296334456	0.0	1.039149277948782e-233	3.056052125274302	-63.70544701415596	-32.642046363048145
11	131690000	133030000	ID_0.01_210	-0.574781250482	.	0.0	0.0	0.0	-63.7583886103456	-61.09935476111307	-65.32429619080372
