# Supplementary material for: Epiphany: predicting Hi-C contact maps from 1D epigenomic signals
Source: Genome Biol. 2023 Jun 6;24:134. doi: 10.1186/s13059-023-02934-9 (PMC10242996; doi:10.1186/s13059-023-02934-9)
Supplement: Supplementary file 5 — Additional file 5. Pearson correlation of insulation scores called by TopDom between predictions using MSE-onlyand GAN. [file 13059_2023_2934_MOESM5_ESM.txt]

Table S4. Pearson correlation of insulation scores called by TopDom between predictions using MSE-only (blurry) and GAN.
	chrom	window_size	Pearson_blurry	Pearson_GAN
0	chr3	10	0.8484910367253652	0.8367076007972397
1	chr3	20	0.8326588035516042	0.8262635123894972
2	chr3	30	0.8235818668003793	0.8168088668694704
3	chr3	40	0.8169868080762421	0.8048275199432582
4	chr3	50	0.8050651971282021	0.7878168921863402
5	chr11	10	0.8290364517764348	0.8209635071211747
6	chr11	20	0.8078767838021246	0.7927883919419553
7	chr11	30	0.7912096768035607	0.7713723118349947
8	chr11	40	0.7762045925015326	0.7554578477051357
9	chr11	50	0.7521086583199597	0.7313809388017539
10	chr17	10	0.7310942548613517	0.7135636481023172
11	chr17	20	0.6531219705375485	0.6227581536672039
12	chr17	30	0.6578698780699129	0.6360163232868845
13	chr17	40	0.6605831942135348	0.6574495659872529
14	chr17	50	0.6374639471343295	0.6496239980332169
